# Supplementary material for: Inequality can double the energy required to secure universal decent living
Source: Nat Commun. 2022 Aug 26;13:5028. doi: 10.1038/s41467-022-32729-8 (PMC9418152; doi:10.1038/s41467-022-32729-8)
Supplement: Supplementary file 3 — Source data [file 41467_2022_32729_MOESM3_ESM.xlsx]

## Sheet: Figure 1
Scenario	Total energy use	Units
Decent Living Energy	124.946	EJ
High population	147.65	EJ
Current technology	183.231	EJ
Fair inequality	175.424	EJ
Super-rich	197.505	EJ
Fairly large inequality	269.083	EJ
HP-CT-Fair	300.614	EJ
HP-CT-FLI	459.92	EJ

## Sheet: Figure 2
Global population group	Total energy use by scenario			Units
	Fair inequality	Super-rich	Fairly large inequality
Decile 1	14.647	14.647	14.647	GJ/cap
Decile 2	16.1118	16.1118	17.5331	GJ/cap
Decile 3	17.178	17.178	19.9813	GJ/cap
Decile 4	18.154	18.154	22.4748	GJ/cap
Decile 5	19.1375	19.1375	25.2263	GJ/cap
Decile 6	20.1982	20.1982	28.4555	GJ/cap
Decile 7	21.4195	21.4195	32.5733	GJ/cap
Decile 8	22.9482	22.9482	38.0794	GJ/cap
Decile 9	25.1469	25.1469	46.7589	GJ/cap
90%-95%	28.0306	28.0306	58.5182	GJ/cap
95-99%	31.8659	31.8659	74.9377	GJ/cap
Top 1%	39.4071	298.258	104.726	GJ/cap
	Bottom 20%	Units
Germany	67.3864	GJ/cap
Italy	57.4846	GJ/cap
Japan	66.5183	GJ/cap
	National	Units
Germany	114.935	GJ/cap
Italy	97.4032	GJ/cap
Japan	94.6859	GJ/cap
United States	191.949	GJ/cap
India	15.3539	GJ/cap
Ethiopia	17.0753	GJ/cap
Tanzania	16.6152	GJ/cap
	Top 20%	Units
USA	309.409	GJ/cap
Note: for current energy use data, see Oswald et al. (2020)
Oswald, Y., Owen, A. & Steinberger, J.K. Large inequality in international and intranational energy footprints between income groups and across consumption categories. Nat Energy 5, 231–239 (2020). https://doi.org/10.1038/s41560-020-0579-8

## Sheet: Figure 3
Scenario	Nutrition	Shelter	Water	Clothing	Comm & Info	Public Services	Mobility	Retail & freight	Power infra'	Total	Measure
Fair	0.085417	0.252477	0.238732	0.153796	0.184261	-	0.191797	-	0.13498	0.132636	GINI index
Super-rich	0.0874181	0.337052	0.274859	0.164548	0.196597	-	0.453899	-	0.177786	0.228198	GINI index
Fairly large	0.149733	0.415674	0.39305	0.278137	0.310755	-	0.367113	-	0.291679	0.28053	GINI index
DLE	0.22264	0.0935681	0.0971628	0.0379558	0.0380105	0.124076	0.171577	0.164591	0.0504202	1	Share of energy use
High population	0.215995	0.0896195	0.0937931	0.0374909	0.0364936	0.135742	0.177857	0.162551	0.0504587	1	Share of energy use
Current Tech'	0.193144	0.146368	0.0887756	0.0258822	0.0259195	0.173197	0.152964	0.116042	0.0777085	1	Share of energy use
Fair	0.196755	0.14179	0.120359	0.0414546	0.0463194	0.0883728	0.19818	0.11723	0.0495383	1	Share of energy use
Super-rich	0.175157	0.142284	0.11238	0.0373049	0.0417881	0.0784927	0.262143	0.104123	0.046327	1	Share of energy use
Fairly large	0.160821	0.187244	0.142329	0.0423159	0.0506044	0.0576131	0.23301	0.0764259	0.0496358	1	Share of energy use

## Sheet: Figure 4 (disaggregated)
				SSP1											SSP3
				Population (mln)	DLE		Fair inequality		Current technology		Super rich		Fairly large inequality		Population (mln)	Base DLE
Code	Country	Region	Plot Region		total (PJ)	per cap (GJ)	total (PJ)	per cap (GJ)	total (PJ)	per cap (GJ)	total (PJ)	per cap (GJ)	total (PJ)	per cap (GJ)		total (PJ)	per cap (GJ)
AUS	Australia	Oceania	-	36.5924	513.909	14.0441	771.804	21.0919	736.814	20.1357	855.339	23.3747	1314.09	35.9116	28.4619	399.5	14.0363
NZL	New Zealand	Oceania	-	6.04366	89.8563	14.8678	122.153	20.2117	136.023	22.5068	137.766	22.7951	177.303	29.3371	5.01467	74.5242	14.8612
CHN	China	East Asia	China	1224.52	18259.5	14.9115	28672.3	23.415	26828.1	21.909	31782.4	25.9549	50372.6	41.1365	1307.46	19829.4	15.1663
HKG	Hong Kong	East Asia	Asia Pacific	9.05055	128.636	14.213	176.076	19.4547	181.958	20.1047	200.206	22.1208	255.617	28.2433	8.07726	115.531	14.3032
JPN	Japan	East Asia	Asia Pacific	113.714	1627.3	14.3105	2568.65	22.5888	2402.33	21.1262	2856.63	25.1212	4511.09	39.6706	95.5017	1371.58	14.3618
KOR	Korea	East Asia	Asia Pacific	48.3507	690.227	14.2754	1090.21	22.548	1021.11	21.1188	1212.77	25.0828	1914.86	39.6037	41.1578	587.144	14.2657
MNG	Mongolia	East Asia	Asia Pacific	3.4177	57.5228	16.8308	78.6203	23.0038	95.735	28.0115	88.0561	25.7647	114.697	33.5597	4.26315	73.095	17.1458
TWN	Taiwan	East Asia	Asia Pacific	22.413	317.142	14.1499	491.906	21.9474	451.824	20.159	548.064	24.453	851.914	38.0099	22.413	317.142	14.1499
BRN	Brunei Darussalam	Southeast Asia	Asia Pacific	0.542546	7.7096	14.21	10.4347	19.2329	11.0322	20.3341	11.8676	21.874	15.0237	27.6912	0.612376	8.79424	14.3608
KHM	Cambodia	Southeast Asia	Asia Pacific	15.739	230.713	14.6587	309.741	19.6798	329.637	20.944	350.863	22.2926	442.911	28.1411	20.785	310.153	14.922
IDN	Indonesia	Southeast Asia	Asia Pacific	271.071	3902.47	14.3965	5280.23	19.4791	5542.44	20.4464	5996.29	22.1207	7611.04	28.0776	306.913	4489.62	14.6283
LAO	Lao PDR	Southeast Asia	Asia Pacific	7.65286	112.35	14.6808	151.819	19.8382	160.625	20.9889	172.074	22.485	218.205	28.5128	10.1107	151.533	14.9873
MYS	Malaysia	Southeast Asia	Asia Pacific	39.8226	574.89	14.4363	777.434	19.5224	822.795	20.6615	882.912	22.1711	1117.61	28.0648	47.5882	696.763	14.6415
PHL	Philippines	Southeast Asia	Asia Pacific	132.728	1909.17	14.3841	2220.86	16.7325	2723.69	20.5209	2588.22	19.5002	2828.05	21.3072	173.52	2535.62	14.6129
SGP	Singapore	Southeast Asia	Asia Pacific	6.37793	90.4003	14.1739	123.278	19.3289	128.183	20.0979	140.2	21.9821	178.38	27.9684	6.00637	85.8494	14.2931
THA	Thailand	Southeast Asia	Asia Pacific	70.212	1014.85	14.4541	1369.9	19.5109	1444.48	20.5731	1554.39	22.1386	1967.29	28.0192	75.9511	1119.43	14.7388
VNM	Viet Nam	Southeast Asia	Asia Pacific	98.2243	1391.81	14.1697	1893.49	19.2772	1974.09	20.0978	2152.31	21.9122	2735.26	27.8471	112.599	1622.99	14.4139
BGD	Bangladesh	South Asia	Asia Pacific	177.675	2533.35	14.2583	3438.09	19.3504	3601.92	20.2725	3905.66	21.982	4956.06	27.8939	221.609	3214.53	14.5054
IND	India	South Asia	India	1550.4	22465.5	14.4901	30497.9	19.671	31827.7	20.5287	34598.6	22.316	43979.9	28.3669	1970.55	29084.6	14.7596
NPL	Nepal	South Asia	Asia Pacific	44.0541	649.289	14.7385	893.282	20.2769	952.987	21.6322	1011.67	22.9643	1303.7	29.5932	60.9101	914.223	15.0094
PAK	Pakistan	South Asia	Asia Pacific	252.222	3725.07	14.769	5059.82	20.0609	5276.6	20.9204	5731.86	22.7255	7304.23	28.9595	347.138	5209.88	15.0081
LKA	Sri Lanka	South Asia	Asia Pacific	21.7821	313.231	14.3802	423.318	19.4342	442.774	20.3274	480.322	22.0512	608.248	27.9242	26.8896	393.531	14.635
CAN	Canada	North America	-	48.9693	766.66	15.6559	1057.77	21.6007	1395.67	28.5009	1189.51	24.2908	1555.22	31.7591	37.456	585.851	15.641
USA	United States	North America	United States	411.058	6216.96	15.1243	9614.26	23.3891	9366.31	22.7859	10614.8	25.823	16808.7	40.8912	334.232	5054.51	15.1228
MEX	Mexico	North America	Latin America	133.522	1875.33	14.0451	2506.57	18.7727	2685.41	20.1121	2830.55	21.1991	3570.93	26.7441	175.157	2492.82	14.2319
ARG	Argentina	South America	Latin America	45.1728	711.724	15.7556	827.12	18.3101	1070.23	23.692	953.44	21.1065	1052.17	23.2922	56.0521	891.716	15.9087
BOL	Bolivia	South America	Latin America	12.297	192.586	15.6612	258.319	21.0067	291.889	23.7366	290.515	23.6249	370.634	30.1402	18.4338	294.278	15.9641
BRA	Brazil	South America	Latin America	214.893	3360.89	15.6398	4504.15	20.96	4864.61	22.6374	5068.87	23.5879	6455.78	30.0419	253.654	4008.75	15.804
CHL	Chile	South America	Latin America	19.2868	307.166	15.9262	478.08	24.7879	457.072	23.6986	526.599	27.3035	837.394	43.4179	21.9706	353.012	16.0674
COL	Colombia	South America	Latin America	58.0896	858.433	14.7777	1142.57	19.6691	1230.05	21.1751	1287.11	22.1573	1621.68	27.9168	72.1645	1086.5	15.0558
ECU	Ecuador	South America	Latin America	18.1303	256.712	14.1593	344.269	18.9886	363.564	20.0529	389.828	21.5015	492.113	27.1432	24.063	347.228	14.43
PRY	Paraguay	South America	Latin America	8.65004	137.451	15.8902	183.764	21.2443	199.13	23.0207	206.495	23.8722	262.893	30.3921	11.3086	183.391	16.217
PER	Peru	South America	Latin America	30.7886	474.322	15.4058	644.422	20.9305	713.355	23.1695	725.646	23.5687	933.858	30.3313	41.5576	650.659	15.6568
URY	Uruguay	South America	Latin America	3.08814	46.2694	14.9829	61.7707	20.0025	65.9222	21.3469	69.5485	22.5211	88.2121	28.5648	3.81364	57.7141	15.1336
VEN	Venezuela	South America	Latin America	37.8285	582.988	15.4113	676.925	17.8946	841.923	22.2563	781.743	20.6654	860.749	22.754	47.0973	734.126	15.5874
CRI	Costa Rica	Central America	Latin America	6.17566	90.3265	14.6262	122.28	19.8002	129.325	20.9411	138.581	22.4399	176.166	28.5259	7.09318	105.54	14.8791
GTM	Guatemala	Central America	Latin America	20.6122	301.807	14.6422	407.3	19.7602	431.528	20.9356	461.902	22.4092	584.997	28.3812	32.8558	489.68	14.9039
HND	Honduras	Central America	Latin America	10.094	149.65	14.8257	202.03	20.0148	214.23	21.2235	228.726	22.6596	290.285	28.7582	14.5945	220.359	15.0987
NIC	Nicaragua	Central America	Latin America	6.14674	95.8743	15.5976	129.062	20.9968	138.692	22.5635	145.166	23.6168	185.398	30.162	9.27736	147.723	15.923
PAN	Panama	Central America	Latin America	4.64498	69.8925	15.0469	94.4268	20.3288	100.74	21.688	106.651	22.9605	136.035	29.2864	5.65929	86.4913	15.2831
SLV	El Salvador	Central America	Latin America	5.42529	73.7664	13.5968	98.7852	18.2083	104.166	19.2	112.416	20.7208	140.786	25.95	8.34728	115.354	13.8194
DOM	Dominican Republic	Caribbean	Latin America	11.7543	171.209	14.5656	231.556	19.6997	244.152	20.7713	262.77	22.3553	333.18	28.3454	15.6995	232.196	14.79
JAM	Jamaica	Caribbean	Latin America	2.49804	36.1527	14.4724	48.9028	19.5765	51.4353	20.5902	55.5195	22.2252	70.4735	28.2115	3.56308	52.4308	14.715
PRI	Puerto Rico	Caribbean	Latin America	2.84656	40.7602	14.3191	55.3073	19.4295	57.9575	20.3605	62.8658	22.0848	79.8731	28.0595	3.69087	53.5005	14.4954
TTO	Trinidad and Tobago	Caribbean	Latin America	1.18105	16.9094	14.3173	22.9174	19.4043	23.8208	20.1692	26.0148	22.0268	33.0139	27.953	1.38236	20.1332	14.5643
AUT	Austria	Europe	Europe	9.54247	140.556	14.7295	194.51	20.3836	237.62	24.9013	220.638	23.1217	285.309	29.8988	7.68068	113.66	14.7981
BEL	Belgium	Europe	Europe	13.0495	189.436	14.5167	222.248	17.0311	280.942	21.529	259.351	19.8744	286.8	21.9779	10.4339	151.311	14.5019
CYP	Cyprus	Europe	Europe	1.51026	22.172	14.6809	30.2214	20.0107	31.3496	20.7577	34.2786	22.6971	43.7716	28.9827	1.48591	22.1033	14.8753
CZE	Czech Republic	Europe	Europe	12.0812	179.559	14.8626	248.123	20.5379	304.363	25.1931	281.151	23.2718	363.697	30.1044	9.67602	144.402	14.9237
DNK	Denmark	Europe	Europe	6.793	103.495	15.2356	121.172	17.8378	154.52	22.747	140.404	20.669	155.673	22.9167	5.45416	83.0169	15.2208
EST	Estonia	Europe	Europe	1.30342	21.0579	16.1559	28.9917	22.2428	38.0179	29.1678	32.5601	24.9806	42.4776	32.5894	1.0917	17.8262	16.3289
FIN	Finland	Europe	Europe	6.39319	101.846	15.9304	140.676	22.004	184.673	28.8859	158.245	24.7521	206.797	32.3464	5.16816	82.2472	15.9142
FRA	France	Europe	Europe	78.6653	1186.98	15.089	1852.16	23.5448	1770.72	22.5096	2050.44	26.0653	3245.73	41.26	65.3339	985.028	15.0768
DEU	Germany	Europe	Europe	82.2546	1198.63	14.5722	1895.62	23.0457	2032.43	24.709	2107.09	25.6167	3346.99	40.6906	66.5512	973.357	14.6257
GRC	Greece	Europe	Europe	11.6423	180.24	15.4816	245.778	21.1108	268.757	23.0846	276.692	23.7662	357.489	30.7062	9.77757	152.799	15.6275
HUN	Hungary	Europe	Europe	9.27156	138.318	14.9186	189.792	20.4703	205.568	22.1719	214.654	23.1519	276.839	29.859	7.61148	114.239	15.0088
IRL	Ireland	Europe	Europe	6.52703	104.85	16.0639	142.023	21.7592	157.045	24.0608	159.455	24.4299	205.585	31.4975	5.3121	86.1399	16.2158
ITA	Italy	Europe	Europe	63.5162	927.122	14.5966	1270.47	20.0024	1373.84	21.6298	1440.81	22.6841	1848.27	29.0992	52.2132	765.958	14.6698
LVA	Latvia	Europe	Europe	1.7981	28.7597	15.9945	33.7248	18.7558	48.3427	26.8854	38.8751	21.6201	43.2627	24.0602	1.86747	30.4142	16.2863
LTU	Lithuania	Europe	Europe	2.63443	42.5369	16.1466	58.2071	22.0948	71.4258	27.1125	65.3727	24.8148	84.8723	32.2166	2.96365	48.7279	16.4419
LUX	Luxembourg	Europe	Europe	0.847736	12.5825	14.8425	17.2897	20.3952	18.6633	22.0155	19.5777	23.0941	25.223	29.7533	0.632485	9.38137	14.8326
MLT	Malta	Europe	Europe	0.428646	5.79529	13.52	7.86924	18.3584	8.07996	18.85	8.95821	20.8989	11.3398	26.455	0.435649	5.94334	13.6425
NLD	Netherlands	Europe	Europe	19.1542	276.991	14.4611	382.877	19.9892	410.489	21.4308	434.615	22.6903	560.642	29.27	15.8567	229.16	14.4519
POL	Poland	Europe	Europe	36.4957	547.971	15.0146	756.477	20.7278	924.439	25.3301	856.134	23.4585	1108.59	30.3759	31.0793	470.13	15.1268
PRT	Portugal	Europe	Europe	11.6243	165.303	14.2205	223.275	19.2076	231.51	19.916	252.921	21.7579	320.957	27.6108	9.49465	136.201	14.345
SVK	Slovakia	Europe	Europe	5.71878	84.847	14.8366	117.285	20.5088	143.067	25.0171	132.931	23.2447	171.93	30.0642	4.74291	70.8764	14.9436
SVN	Slovenia	Europe	Europe	2.27061	33.7926	14.8826	46.5804	20.5145	57.1476	25.1684	52.7572	23.2348	68.1638	30.0201	1.80838	27.1258	15
ESP	Spain	Europe	Europe	54.3097	828.334	15.252	1133.42	20.8696	1235.45	22.7483	1278.42	23.5395	1651.76	30.4138	44.2605	679.368	15.3493
SWE	Sweden	Europe	Europe	12.8754	200.756	15.5922	235.987	18.3285	339.896	26.3989	273.257	21.2232	304.759	23.6699	10.0797	156.962	15.5721
GBR	United Kingdom	Europe	Europe	78.3386	1156.61	14.7642	1812.64	23.1385	1719.62	21.9512	2011.95	25.6827	3175.35	40.5337	64.3764	952.189	14.791
CHE	Switzerland	Europe	Europe	9.42914	139.782	14.8245	193.568	20.5287	254.666	27.0083	219.528	23.2819	284.369	30.1585	7.62282	113.601	14.9028
NOR	Norway	Europe	Europe	7.24775	112.606	15.5366	132.409	18.269	205.159	28.3066	153.435	21.17	171.046	23.5999	5.63558	87.8641	15.591
ALB	Albania	Europe	Europe	3.05176	45.4005	14.8768	62.2593	20.4011	67.069	21.9772	70.4486	23.0846	90.7223	29.7279	3.57937	54.1883	15.139
BGR	Bulgaria	Europe	Europe	6.13289	93.8483	15.3024	109.818	17.9065	139.688	22.7768	127.078	20.7208	141.045	22.9981	6.38073	99.2779	15.559
BLR	Belarus	Europe	Europe	7.95279	127.243	15.9998	174.706	21.9679	214.323	26.9494	196.342	24.6885	255.004	32.0647	8.46367	137.629	16.2611
HRV	Croatia	Europe	Europe	3.94941	57.8135	14.6385	79.4041	20.1053	85.6317	21.6822	89.9898	22.7856	115.813	29.324	4.04215	60.1144	14.8719
ROU	Romania	Europe	Europe	17.317	268.288	15.4927	369.557	21.3407	451.161	26.0531	416.481	24.0504	541.976	31.2974	18.875	298.24	15.8008
RUS	Russia	Europe	-	130.788	2173.01	16.6147	2990.6	22.866	3874.01	29.6205	3353.48	25.6406	4387.95	33.5501	134.315	2271.15	16.9091
UKR	Ukraine	Europe	Europe	37.4818	599.818	16.0029	702.882	18.7526	1007.82	26.8883	810.089	21.6129	902.584	24.0806	38.5006	626.954	16.2843
KAZ	Kazakhstan	Central Asia	-	18.7353	309.843	16.538	422.238	22.5371	558.161	29.792	473.494	25.2729	614.395	32.7935	21.5971	365.087	16.9044
KGZ	Kyrgyztan	Central Asia	-	5.77879	98.157	16.9857	133.658	23.129	163.85	28.3538	149.543	25.878	194.459	33.6505	7.73994	134.939	17.4341
ARM	Armenia	Western Asia		2.46011	38.0031	15.4477	52.4072	21.3028	63.8125	25.9389	59.1316	24.0361	76.8208	31.2265	3.03491	47.6512	15.701
AZE	Azerbaijan	Western Asia		10.3279	156.953	15.197	215.616	20.877	264.289	25.5897	243.648	23.5912	314.857	30.486	11.4533	177.258	15.4766
GEO	Georgia	Western Asia		3.10834	47.8891	15.4066	66.0954	21.2639	80.3098	25.8368	74.5828	23.9944	96.9784	31.1994	3.86748	60.7819	15.7161
BHR	Bahrain	Western Asia		2.95814	42.202	14.2664	57.4008	19.4044	60.035	20.2949	65.2407	22.0546	82.8686	28.0138	2.84291	40.9483	14.4037
IRN	Iran	Western Asia		87.5544	1328.61	15.1746	1812.15	20.6974	1981.34	22.6298	2044.63	23.3527	2633.27	30.0758	102.576	1582.91	15.4316
ISR	Israel	Western Asia		14.5673	214.854	14.7491	250.627	17.2048	306.338	21.0292	291.676	20.0227	320.309	21.9883	12.0062	176.772	14.7234
JOR	Jordan	Western Asia		11.9459	164.772	13.7932	223.158	18.6808	230.667	19.3093	253.598	21.229	320.83	26.857	13.8785	193.671	13.9548
KWT	Kuwait	Western Asia		5.35921	76.8202	14.3342	104.635	19.5244	109.109	20.3592	118.879	22.1822	151.252	28.2228	5.37565	77.911	14.4933
OMN	Oman	Western Asia		4.16979	63.4038	15.2055	85.5965	20.5278	90.933	21.8076	96.6122	23.1696	123.202	29.5463	4.91399	75.795	15.4243
QAT	Qatar	Western Asia		3.563	50.4522	14.16	68.8179	19.3146	71.6978	20.1229	78.2823	21.9709	99.5743	27.9468	3.32926	47.5123	14.2711
SAU	Saudi Arabia	Western Asia		49.823	795.898	15.9745	1064.81	21.3719	1149.09	23.0634	1196.28	24.0106	1523.97	30.5877	56.2892	908.338	16.137
TUR	Turkey	Western Asia		87.3499	1333.91	15.2708	1559.39	17.8522	1979.63	22.6632	1806.08	20.6764	1999.26	22.888	109.227	1696.16	15.5287
ARE	United Arab Emirates	Western Asia		15.9354	225.935	14.1782	308.009	19.3286	320.539	20.1149	350.278	21.9811	445.5	27.9566	14.5349	207.763	14.294
EGY	Egypt	North Africa	Africa	112.941	1518.07	13.4413	2071.09	18.3378	2168.79	19.2029	2360.97	20.9046	2997.68	26.542	141.264	1925.86	13.6331
MAR	Morocco	North Africa	Africa	33.8995	482.497	14.2332	648.854	19.1405	686.55	20.2525	731.657	21.5831	928.756	27.3973	45.1079	654.948	14.5196
TUN	Tunisia	North Africa	Africa	12.0203	170.43	14.1785	227.773	18.949	243.18	20.2307	256.996	21.3802	324.906	27.0297	13.7074	197.847	14.4336
BEN	Benin	Western Africa	Africa	17.1848	234.677	13.656	315.856	18.3799	339.674	19.7659	359.485	20.9187	452.27	26.318	20.6833	286.905	13.8713
BFA	Burkina Faso	Western Africa	Africa	32.5282	469.501	14.4336	629.262	19.3451	685.998	21.0893	711.153	21.8627	901.168	27.7042	47.0545	693.901	14.7468
CMR	Cameroon	Western Africa	Africa	30.2736	420.591	13.893	568.38	18.7748	609.001	20.1166	645.709	21.3291	817.426	27.0013	37.3866	526.47	14.0818
CIV	Côte d'Ivoire	Western Africa	Africa	26.9362	400.326	14.862	535.805	19.8916	585.064	21.7203	603.849	22.4178	764.641	28.3871	39.4911	598.814	15.1633
GHA	Ghana	Western Africa	Africa	39.9009	562.699	14.1024	757.741	18.9906	817.724	20.4939	858.792	21.5231	1088.18	27.2721	54.5043	782.826	14.3627
GIN	Guinea	Western Africa	Africa	13.5636	204.927	15.1086	272.397	20.083	299.657	22.0928	306.587	22.6037	387.885	28.5975	19.6517	303.513	15.4446
NGA	Nigeria	Western Africa	Africa	328.589	4551.19	13.8507	6119.6	18.6238	6624.81	20.1614	6954.86	21.1658	8761.21	26.6631	433.684	6069.16	13.9944
SEN	Senegal	Western Africa	Africa	19.5058	281.452	14.4292	377.777	19.3675	409.784	21.0084	426.994	21.8907	541.597	27.766	31.7793	468.037	14.7277
TGO	Togo	Western Africa	Africa	9.55923	133.852	14.0024	180.278	18.859	194.131	20.3082	204.497	21.3927	258.798	27.0731	11.1028	158.453	14.2714
ETH	Ethiopia	Eastern Africa	Africa	139.507	1829.79	13.1161	2447.5	17.5438	2598.74	18.6279	2785.66	19.9678	3486.84	24.994	184.87	2475.25	13.3891
KEN	Kenya	Eastern Africa	Africa	70.3477	952.98	13.5467	1269	18.0389	1367.77	19.443	1438.03	20.4418	1805.26	25.6619	95.9462	1328.59	13.8472
MDG	Madagascar	Eastern Africa	Africa	37.3331	534.832	14.326	706.767	18.9314	771.591	20.6678	796.51	21.3352	1001.07	26.8145	52.62	775.102	14.7302
MWI	Malawi	Eastern Africa	Africa	33.5826	472.06	14.0567	635.054	18.9102	680.826	20.2732	720.604	21.4577	909.783	27.0909	48.0374	684.701	14.2535
MUS	Mauritius	Eastern Africa	Africa	1.3834	17.1609	12.4048	23.2503	16.8066	24.1411	17.4505	26.6138	19.2379	33.4262	24.1623	1.53552	19.4421	12.6616
MOZ	Mozambique	Eastern Africa	Africa	37.6062	568.288	15.1116	757.641	20.1467	829.713	22.0632	852.903	22.6799	1081.51	28.7587	46.7648	722.856	15.4573
RWA	Rwanda	Eastern Africa	Africa	19.982	257.746	12.8989	348.288	17.4301	364.19	18.2259	397.179	19.8768	499.931	25.0191	26.1769	342.662	13.0903
TZA	Tanzania	Eastern Africa	Africa	85.0195	1190.81	14.0063	1587.53	18.6726	1714.3	20.1636	1792.02	21.0777	2264.9	26.6398	120.723	1735.08	14.3724
UGA	Uganda	Eastern Africa	Africa	76.3711	1016.67	13.3123	1354.14	17.731	1453.94	19.0378	1538.83	20.1493	1923.19	25.1821	113.302	1529.74	13.5014
ZMB	Zambia	Eastern Africa	Africa	25.457	367.246	14.4261	485.054	19.0539	532.141	20.9036	546.408	21.464	686.666	26.9736	37.9403	561.033	14.7873
ZWE	Zimbabwe	Eastern Africa	Africa	12.2424	187.023	15.2767	249.765	20.4016	271.814	22.2026	280.9	22.9448	357.151	29.1733	16.6664	260.542	15.6328
BWA	Botswana	South Africa	Africa	2.57393	38.8382	15.089	52.0782	20.2329	56.3831	21.9054	58.6583	22.7894	74.6917	29.0185	2.46648	37.9548	15.3883
NAM	Namibia	South Africa	Africa	3.17718	48.7548	15.3453	65.2488	20.5367	70.5161	22.1946	73.3627	23.0905	93.4749	29.4207	3.58589	56.4126	15.7318
ZAF	South Africa	South Africa	Africa	62.3439	896.957	14.3872	1348.76	21.6342	1282.52	20.5717	1491.66	23.9264	2298.7	36.8713	61.6251	905.988	14.7016

## Sheet: Figure SI1
	Fair inequality			Fairly large inequality
	Egalitarians	Moderates	Meritocrats	Egalitarians	Moderates	Meritocrats
Decile 1	1	1	1	1	1	1
Decile 2	1.14121	1.26111	1.34955	1.32378	1.50442	1.70192
Decile 3	1.2345	1.44773	1.613	1.56416	1.91816	2.3352
Decile 4	1.31448	1.61649	1.85999	1.78721	2.32908	3.00667
Decile 5	1.39071	1.78473	2.11384	2.01448	2.77257	3.77264
Decile 6	1.4687	1.96422	2.39249	2.26195	3.28208	4.69938
Decile 7	1.55387	2.16865	2.71901	2.54958	3.90702	5.89658
Decile 8	1.65455	2.42145	3.13535	2.91317	4.74401	7.59208
Decile 9	1.78981	2.77979	3.74743	3.44216	6.04868	10.4171
90%-95%	1.95349	3.24163	4.57075	4.14512	7.92819	14.8167
95-99%	2.14989	3.83561	5.68077	5.08024	10.6614	21.7892
Top 1%	2.50005	4.99954	8.00071	6.99907	16.9994	39.9999
